# Supplementary material for: Surface Microbiology of the iPad Tablet Computer and the Potential to Serve as a Fomite in Both Inpatient Practice Settings as Well as Outside of the Hospital Environment
Source: PLoS One. 2014 Oct 31;9(10):e111250. doi: 10.1371/journal.pone.0111250 (PMC4216077; doi:10.1371/journal.pone.0111250)
Supplement: Table S1 — Yield testing data for both Gram positive pathogens ( tab 1 ) and Gram negative pathogens ( tab 2 ). Data is color coded by organism, then by iPad generation, and lastly by number of wet swabs used. Inoculum column is the concentration of organism suspension used in testing, “Amt applied” column is the raw number of bacteria applied to the surface of the iPad as determined by before and after weights of the swabs used to apply the suspensions. (XLSX) [file pone.0111250.s001.xlsx]

## Sheet: Gram pos
Organism	Inoculum (CFU/mL)	Amt applied (CFU)	iPad Generation	Wet swabs (number)	Dry swabs (number)	Yield (%)
E. faecalis ATCC 29212	10^7.85	10^7.06	1	3	1	1.98
E. faecalis ATCC 29212	10^7.85	10^7.08	2	3	1	9.06
S. aureus ATCC 29213	10^7.86	10^6.94	1	3	1	11.94
S. aureus ATCC 29213	10^7.65	10^6.61	1	3	1	11.4
S. aureus ATCC 29213	10^8.37	10^7.05	2	2	1	5.85
S. aureus ATCC 29213	10^7.86	10^7.31	2	3	1	26.73
S. aureus ATCC 29213	10^7.86	10^7.26	2	3	1	27.36
S. aureus ATCC 29213	10^7.65	10^6.79	2	3	1	25.53
S. aureus ATCC 29213	10^7.72	10^6.92	2	3	1	15.39
S. aureus ATCC 29213	10^7.72	10^6.42	2	3	1	21.72
S. aureus ATCC 29213	10^8.37	10^7.73	2	4	1	18.93

## Sheet: Gram neg
Organism	Inoculum (CFU/mL)	Amt applied (CFU)	iPad Generation	Wet swabs (number)	Dry swabs (number)	Yield (%)
E. coli ATCC 25922	10^7.66	10^6.81	1	3	1	0.24
E. coli ATCC 25922	10^7.87	10^7.01	1	4	1	0.33
E. coli ATCC 25922	10^7.66	10^7.01	2	3	1	0.3
E. coli ATCC 25922	10^7.66	10^6.87	2	3	1	2.22
E. coli ATCC 25922	10^7.87	10^7.29	2	3	1	2.43
E. coli ATCC 25922	10^7.87	10^7.22	2	4	1	4.74
P. aeruginosa ATCC 27853	10^7.84	10^7.11	2	3	1	2.94
P. aeruginosa ATCC 27853	10^8.13	10^7.42	2	3	1	2.22
